# Supplementary material for: M2 Muscarinic Receptor Stimulation Induces Autophagy in Human Glioblastoma Cancer Stem Cells via mTOR Complex-1 Inhibition
Source: Cancers (Basel). 2023 Dec 20;16(1):25. doi: 10.3390/cancers16010025 (PMC10778261; doi:10.3390/cancers16010025)
Supplement: Supplementary file 1 [file cancers-16-00025-s001.zip]

Archive with 1 entries (1 files):
- cancers-2716493-supplementary.pdf
